# Supplementary material for: CD8+ T Lymphocytes Immune Depletion and LAG-3 Overexpression in Hodgkin Lymphoma Tumor Microenvironment Exposed to Anti-PD-1 Immunotherapy
Source: Cancers (Basel). 2021 Oct 31;13(21):5487. doi: 10.3390/cancers13215487 (PMC8582920; doi:10.3390/cancers13215487)
Supplement: Supplementary file 1 [file cancers-13-05487-s001.zip]

Archive with 1 entries (1 files):
- cancers-1325513-supplementary.pdf
